# Supplementary material for: Eicosapentaenoic acid increases proportion of type 1 muscle fibers through PPARδ and AMPK pathways in rats
Source: iScience. 2024 Apr 26;27(6):109816. doi: 10.1016/j.isci.2024.109816 (PMC11108975; doi:10.1016/j.isci.2024.109816)
Supplement: Table S3. Absolute quantificative values of metabolites, related to Figures 6 and S3 [file mmc2.xlsx]

## Sheet: Sheet1
Table S3. Absolute quantificative values of metabolites, Related to Figure 6 and S3.
ID	HMT DB				Concentration (pmol/106 cells)															Comparative Analysis
	Compound name	Pathway Label	KEGG ID	HMDB ID	control			EPA			GW501516			control		EPA		GW501516		EPA vs control			GW501516 vs control			GW501516 vs EPA
					C1	C2	C3	E1	E2	E3	G1	G2	G3	Mean	S.D.	Mean	S.D.	Mean	S.D.	Ratio ¶	p-value ||		Ratio ¶	p-value ||		Ratio ¶	p-value ||
A_0001	NAD+	NAD+	C00003	HMDB00902	1178.83	1086.23	1183.07	1177.74	1143.18	1073.33	1071.01	1082.12	1107.64	1149.38	54.7287	1131.42	53.1865	1086.92	18.7793	0.984374	0.70445		0.945663	0.17797		0.960674	0.28208
A_0002	cAMP	cAMP	C00575	HMDB00058	1.5165	1.67585	1.60699	1.30341	1.41971	1.43429	1.41103	1.46582	1.5686	1.59978	0.0799175	1.38581	0.0717257	1.48182	0.0799936	0.866246	0.026505	*	0.926261	0.14505		1.06928	0.19742
A_0003	cGMP	cGMP	C00942	HMDB01314	N.D.	N.D.	N.D.	N.D.	N.D.	N.D.	N.D.	N.D.	N.D.	N.A.	N.A.	N.A.	N.A.	N.A.	N.A.	N.A.	N.A.		N.A.	N.A.		N.A.	N.A.
A_0004	NADH	NADH	C00004	HMDB01487	44.0463	38.9104	46.0132	51.3412	49.884	45.3597	34.6876	36.1342	37.1543	42.99	3.66736	48.8616	3.11909	35.992	1.23949	1.13658	0.10399		0.837219	0.068142		0.736611	0.010517	*
A_0005	Xanthine	Xanthine	C00385	HMDB00292	0.952922	1.4322	1.48022	1.95662	1.63112	2.14093	0.972799	0.848179	0.842485	1.28845	0.291563	1.90956	0.258144	0.887821	0.0736478	1.48206	0.051543		0.689063	0.13303		0.464935	0.014979	*
A_0006	ADP-ribose	ADP-Rib	C00301	HMDB01178	1.08472	1.14473	1.47605	0.912595	1.03808	0.715237	1.05912	1.02256	1.27978	1.23517	0.210756	0.888638	0.16275	1.12049	0.139161	0.719448	0.091536		0.907154	0.48185		1.2609	0.13572
A_0007	Mevalonic acid	Mevalonic acid	C00418,C02104	HMDB00227	N.D.	N.D.	N.D.	N.D.	N.D.	N.D.	N.D.	N.D.	N.D.	N.A.	N.A.	N.A.	N.A.	N.A.	N.A.	N.A.	N.A.		N.A.	N.A.		N.A.	N.A.
A_0008	UDP-glucose	UDP-Glc	C00029	HMDB00286	566.259	505.472	519.604	446.092	428.707	395.323	459.398	482.191	456.138	530.445	31.8102	423.374	25.8014	465.909	14.1947	0.798148	0.011665	*	0.878336	0.054855		1.10047	0.084614
A_0009	Uric acid	Uric acid	C00366	HMDB00289	118.709	91.1545	117.645	120.69	121.508	129.791	84.8064	99.1257	91.7135	109.17	15.6107	123.997	5.03502	91.8819	7.16113	1.13582	0.23669		0.841643	0.18591		0.741004	0.0045047	**
A_0010	NADP+	NADP+	C00006	HMDB00217	82.4926	89.8303	91.0434	90.7969	101.879	84.9946	67.0603	79.2178	82.042	87.7888	4.62658	92.5569	8.57878	76.1067	7.96066	1.05431	0.45772		0.86693	0.1095		0.82227	0.071981
A_0011	IMP	IMP	C00130	HMDB00175	11.558	11.6885	10.9752	86.1111	103.687	121.82	11.945	10.9266	13.1502	11.4073	0.379813	103.873	17.855	12.0073	1.11312	9.10584	0.012173	*	1.0526	0.45468		0.115596	0.012111	*
A_0012	Sedoheptulose 7-phosphate	S7P	C05382	HMDB01068	N.D.	N.D.	N.D.	N.D.	N.D.	N.D.	N.D.	N.D.	N.D.	N.A.	N.A.	N.A.	N.A.	N.A.	N.A.	N.A.	N.A.		N.A.	N.A.		N.A.	N.A.
A_0013	Glucose 6-phosphate	G6P	C00092,C00668,C01172	HMDB01401	31.5706	35.806	39.7401	13.1732	18.3687	18.7938	58.5845	53.3158	51.4285	35.7056	4.08566	16.7786	3.12957	54.4429	3.70878	0.469915	0.0038825	**	1.52477	0.0042992	**	3.24479	0.0002099	***
A_0014	Fructose 6-phosphate	F6P	C00085,C05345	HMDB00124	12.5391	13.7859	15.6329	7.07369	8.65987	7.74873	21.4982	16.1102	18.6649	13.986	1.55656	7.82743	0.796011	18.7578	2.69518	0.559662	0.0090257	**	1.34118	0.071565		2.39641	0.013887	*
A_0015	Fructose 1-phosphate	D-F1P	C01094	HMDB01076	N.D.	N.D.	N.D.	N.D.	N.D.	N.D.	N.D.	N.D.	N.D.	N.A.	N.A.	N.A.	N.A.	N.A.	N.A.	N.A.	N.A.		N.A.	N.A.		N.A.	N.A.
A_0016	Galactose 1-phosphate	Gal1P	C00446	HMDB00645	1326.01	1174.09	1291.02	1036.85	1092.3	1003.03	1217.29	1137.54	1258.36	1263.7	79.5573	1044.06	45.0712	1204.4	61.434	0.826192	0.022751	*	0.953071	0.36801		1.15357	0.025369	*
A_0017	Glucose 1-phosphate	G1P	C00103	HMDB01586	6.79089	22.8393	N.D.	1.33336	N.D.	6.16484	N.D.	31.4003	12.9465	14.8151	11.3479	3.7491	3.41637	22.1734	13.0488	0.25306	0.38674		1.49668	0.60949		5.91432	0.28026
A_0018	Acetoacetyl CoA	AAcCoA	C00332	HMDB01484	N.D.	N.D.	N.D.	N.D.	N.D.	N.D.	0.471504	N.D.	N.D.	N.A.	N.A.	N.A.	N.A.	0.471504	N.A.	N.A.	N.A.		1<	N.A.		1<	N.A.
A_0019	Acetyl CoA	AcCoA	C00024	HMDB01206	2.34891	0.554967	3.12435	9.47474	6.28309	1.43281	3.07088	1.91002	1.66543	2.00941	1.31791	5.73021	4.04937	2.21545	0.750855	2.85169	0.2481		1.10254	0.82836		0.386625	0.26976
A_0020	Folic acid	Folic acid	C00504	HMDB00121	0.823776	0.853859	0.9487	0.949114	0.92981	0.745428	0.793177	0.483306	0.484733	0.875445	0.0651993	0.874784	0.112441	0.587072	0.178494	0.999245	0.99349		0.670599	0.093876		0.671106	0.089618
A_0021	Ribose 5-phosphate	R5P	C00117	HMDB01548	6.47681	5.62655	4.1712	3.40966	3.81523	3.3703	5.03998	4.2174	2.91338	5.42486	1.16596	3.53173	0.246303	4.05692	1.07234	0.651027	0.10078		0.747839	0.20954		1.14871	0.48806
A_0022	CoA	CoA	C00010	HMDB01423	36.8238	40.8058	39.4605	49.1863	52.4997	39.2917	31.8277	37.3838	42.615	39.0301	2.0256	46.9926	6.87187	37.2755	5.39448	1.20401	0.17503		0.955046	0.64026		0.793222	0.13033
A_0023	Ribose 1-phosphate	R1P	C00620	HMDB01489	N.D.	N.D.	N.D.	N.D.	2.82815	2.7585	N.D.	N.D.	N.D.	N.A.	N.A.	2.79333	0.0492491	N.A.	N.A.	1<	N.A.		N.A.	N.A.		<1	N.A.
A_0024	Ribulose 5-phosphate	Ru5P	C00199,C01101	HMDB00618	N.D.	2.20374	N.D.	N.D.	2.62831	0.849672	0.743344	N.D.	N.D.	2.20374	N.A.	1.73899	1.25768	0.743344	N.A.	0.789108	N.A.		0.33731	N.A.		0.427457	N.A.
A_0025	Xylulose 5-phosphate	X5P	C00231,C03291	HMDB00868	N.D.	N.D.	N.D.	N.D.	N.D.	N.D.	N.D.	N.D.	N.D.	N.A.	N.A.	N.A.	N.A.	N.A.	N.A.	N.A.	N.A.		N.A.	N.A.		N.A.	N.A.
A_0026	Erythrose 4-phosphate	E4P	C00279	HMDB01321	N.D.	N.D.	N.D.	N.D.	N.D.	N.D.	N.D.	N.D.	N.D.	N.A.	N.A.	N.A.	N.A.	N.A.	N.A.	N.A.	N.A.		N.A.	N.A.		N.A.	N.A.
A_0027	HMG CoA	HMG-CoA	C00356	HMDB01375	8.61262	6.31855	7.36593	6.08589	6.15042	4.96138	6.02889	6.17944	7.2222	7.43237	1.14848	5.73256	0.668647	6.47684	0.64987	0.771297	0.10752		0.871438	0.29449		1.12983	0.23903
A_0028	Glyceraldehyde 3-phosphate	Glyceraldehyde 3-phosphate	C00118,C00661	HMDB01112	0.173404	N.D.	0.248425	N.D.	N.D.	N.D.	N.D.	N.D.	N.D.	0.210914	0.0530476	N.A.	N.A.	N.A.	N.A.	<1	N.A.		<1	N.A.		N.A.	N.A.
A_0029	NADPH	NADPH	C00005	HMDB00221	94.6415	61.5779	64.2253	67.2546	61.9611	62.7793	67.8272	60.7492	65.6878	73.4816	18.3728	63.9983	2.84951	64.7547	3.63003	0.870944	0.46648		0.881237	0.49898		1.01182	0.79134
A_0030	Malonyl CoA	Malonyl-CoA	C00083	HMDB01175	0.96291	N.D.	1.06275	1.34715	1.21959	1.01283	0.975105	1.00058	1.03281	1.01283	0.0706001	1.19319	0.168717	1.00283	0.0289163	1.17807	0.20433		0.990126	0.87583		0.840464	0.18684
A_0031	Phosphocreatine	Phosphocreatine	C02305	HMDB01511	767.894	735.08	807.153	217.305	287.403	175.425	714.099	520.211	722.946	770.042	36.0844	226.711	56.5785	652.419	114.581	0.294413	0.0003994	***	0.84725	0.21108		2.87776	0.011136	*
A_0032	XMP	XMP	C00655	HMDB01554	0.884922	0.90307	0.78889	5.65382	5.28032	9.36752	0.704572	0.719954	0.805525	0.858961	0.0613574	6.76722	2.25966	0.74335	0.0543914	7.87838	0.045366	*	0.865407	0.071956		0.109846	0.04377	*
A_0033	Dihydroxyacetone phosphate	DHAP	C00111	HMDB01473	21.4553	19.447	10.9116	0.720265	0.436525	0.827374	7.96095	0.353992	5.75829	17.2713	5.59843	0.661388	0.201967	4.69108	3.91416	0.038294	0.035695	*	0.271611	0.038867	*	7.09278	0.21623
A_0034	Adenylosuccinic acid	Succinyl AMP	C03794	HMDB00536	2.57782	2.52784	2.53027	3.9421	4.81146	5.06952	2.41613	2.33794	2.63904	2.54531	0.0281816	4.60769	0.590685	2.46437	0.156239	1.81027	0.026045	*	0.968201	0.46543		0.534838	0.01888	*
A_0035	Fructose 1,6-diphosphate	F1,6P	C00354	HMDB01058	18.621	10.2855	12.201	7.52994	7.53052	5.97307	9.76832	7.67396	7.29838	13.7025	4.36589	7.01118	0.899028	8.24688	1.33091	0.51167	0.11195		0.601851	0.15407		1.17625	0.26256
A_0036	6-Phosphogluconic acid	6-PG	C00345	HMDB01316	6.67797	7.69537	8.70076	12.5878	11.8845	12.8502	8.21828	8.58987	10.4578	7.69136	1.0114	12.4408	0.499376	9.08866	1.20022	1.61751	0.0058239	**	1.18167	0.19995		0.730551	0.026584	*
A_0037	N-Carbamoylaspartic acid	Carbamoyl-Asp	C00438	HMDB00828	11.3185	8.17881	8.99224	4.75273	7.48832	6.14566	6.47328	3.2031	6.58116	9.49653	1.62948	6.1289	1.36787	5.41918	1.91994	0.645384	0.053526		0.570649	0.050059		0.884201	0.63235
A_0038	PRPP	PRPP	C00119	HMDB00280	22.1542	22.2692	23.8582	52.9967	53.4175	48.8905	29.2435	27.6296	28.5342	22.7605	0.95237	51.7682	2.50102	28.4691	0.808908	2.27447	0.00080909	***	1.25081	0.0015357	**	0.549934	0.0018246	**
A_0039	2-Phosphoglyceric acid	2-PG	C00631	HMDB03391	14.9315	14.1153	18.3117	25.577	20.6116	25.3416	20.3007	15.4448	20.3403	15.7862	2.22491	23.8434	2.8013	18.6953	2.81502	1.5104	0.019267	*	1.18428	0.23651		0.784085	0.088105
A_0040	2,3-Diphosphoglyceric acid	Diphosphoglycerate	C01159	HMDB01294	134.299	103.996	125.606	126.287	114.732	106.878	99.7739	109.29	110.917	121.3	15.6039	115.966	9.76298	106.661	6.01921	0.956022	0.64677		0.87931	0.24082		0.91976	0.24608
A_0041	3-Phosphoglyceric acid	3-PG	C00197	HMDB00807	139.359	131.063	151.609	227.262	209.038	219.96	188.967	152.686	189.314	140.677	10.3362	218.753	9.172	176.989	21.0479	1.555	0.00065475	***	1.25812	0.077357		0.809081	0.05814
A_0042	Phosphoenolpyruvic acid	PEP	C00074	HMDB00263	51.8471	40.6834	56.7569	87.49	81.7526	86.7954	71.895	50.4918	78.457	49.7625	8.23702	85.346	3.13131	66.9479	14.6242	1.71507	0.0097954	**	1.34535	0.16979		0.784429	0.15605
A_0043	GMP	GMP	C00144	HMDB01397	20.2789	21.293	23.2619	55.383	59.5759	68.0982	20.4953	25.8065	27.3023	21.6113	1.51678	61.019	6.47927	24.5347	3.57728	2.82348	0.0065244	**	1.13527	0.29263		0.402082	0.0029182	**
A_0044	AMP	AMP	C00020	HMDB00045	82.0369	107.705	94.79	203.4	210.475	239.381	85.119	104.791	101.718	94.844	12.8343	217.752	19.0624	97.2091	10.5825	2.2959	0.001382	**	1.02494	0.81802		0.446421	0.0020346	**
A_0045	2-Oxoisovaleric acid	2-KIV	C00141	HMDB00019	58.8587	51.305	60.3692	90.3804	84.5361	91.5645	57.1056	59.481	67.0396	56.8443	4.85626	88.827	3.76289	61.2087	5.18747	1.56264	0.0011037	**	1.07678	0.34761		0.689078	0.0024571	**
A_0046	GDP	GDP	C00035	HMDB01201	75.4582	80.5134	72.0168	102.043	90.5961	101.705	82.8726	86.873	77.2635	75.9961	4.27378	98.1145	6.51332	82.3364	4.82714	1.29105	0.011492	*	1.08343	0.16477		0.839186	0.031736	*
A_0047	Lactic acid	Lactic acid	C00186,C00256,C01432	HMDB00190,HMDB01311	1206.35	927.567	997.489	2660.98	2716.23	2004.19	1190.17	760.803	1119.07	1043.8	145.05	2460.47	396.11	1023.35	230.133	2.35722	0.016001	*	0.980403	0.90376		0.415916	0.010224	*
A_0048	ADP	ADP	C00008	HMDB01341	551.002	598.947	621.049	758.85	803.797	791.231	599.752	620.581	675.648	590.333	35.8095	784.626	23.1901	631.994	39.2143	1.32912	0.002591	**	1.07057	0.24633		0.805471	0.0081592	**
A_0049	GTP	GTP	C00044	HMDB01273	1748.78	1577.22	1743.45	1880.65	1787.34	1702.12	1643.98	1640.01	1690.09	1689.81	97.5471	1790.04	89.2959	1658.02	27.8399	1.05931	0.26007		0.981187	0.63488		0.926252	0.11408
A_0050	Glyoxylate	Glyoxylate	C00048	HMDB00119	N.D.	N.D.	N.D.	N.D.	N.D.	N.D.	N.D.	N.D.	N.D.	N.A.	N.A.	N.A.	N.A.	N.A.	N.A.	N.A.	N.A.		N.A.	N.A.		N.A.	N.A.
A_0051	ATP	ATP	C00002	HMDB00538	10630.4	9906.47	10701.1	10254.4	10304.9	9816.48	10009	9970.22	10227	10412.6	439.782	10125.3	268.609	10068.7	138.391	0.972401	0.39924		0.966972	0.30704		0.994417	0.76724
A_0052	Glycerol 3-phosphate	Glycerol 3-phosphate	C00093	HMDB00126	344.718	275.38	271.766	763.903	823.957	712.232	201.475	183.087	193.383	297.288	41.1158	766.697	55.9149	192.648	9.21618	2.57897	0.00048388	***	0.64802	0.042101	*	0.25127	0.0025459	**
A_0053	Glycolic acid	Glycolic acid	C00160	HMDB00115	N.D.	N.D.	N.D.	N.D.	N.D.	N.D.	N.D.	N.D.	N.D.	N.A.	N.A.	N.A.	N.A.	N.A.	N.A.	N.A.	N.A.		N.A.	N.A.		N.A.	N.A.
A_0054	Pyruvic acid	Pyruvic acid	C00022	HMDB00243	404.054	262.614	508.415	379.31	479.161	162.763	538.22	374.071	578.759	391.694	123.366	340.411	161.746	497.017	108.386	0.869074	0.68639		1.26889	0.32985		1.46005	0.24563
A_0055	N-Acetylglutamic acid	N-AcGlu	C00624	HMDB01138	3.80193	5.80843	6.19764	6.90793	7.77442	9.13797	6.16612	4.24893	5.31262	5.26934	1.28562	7.94011	1.12422	5.24256	0.960513	1.50685	0.054638		0.994918	0.97843		0.660263	0.035353	*
A_0056	2-Hydroxyglutaric acid	2-Hydroxyglutaric acid	C01087,C02630,C03196	HMDB00606,HMDB00694	34.0487	28.0958	34.0334	87.7209	75.1479	77.8791	31.4036	29.1019	28.9499	32.0593	3.43249	80.2493	6.61312	29.8185	1.3749	2.50315	0.0015139	**	0.930103	0.38075		0.371573	0.0042776	**
A_0057	Carbamoylphosphate	Carbamoyl-P	C00169	HMDB01096	N.D.	N.D.	N.D.	N.D.	N.D.	N.D.	N.D.	N.D.	N.D.	N.A.	N.A.	N.A.	N.A.	N.A.	N.A.	N.A.	N.A.		N.A.	N.A.		N.A.	N.A.
A_0058	Succinic acid	Succinic acid	C00042	HMDB00254	60.1988	51.03	50.9019	144.026	161.73	162.764	40.3321	47.9496	44.8945	54.0436	5.33099	156.173	10.5327	44.3921	3.83354	2.88977	0.00069159	***	0.821413	0.06981		0.284248	0.0011027	**
A_0059	Malic acid	Malic acid	C00149,C00497,C00711	HMDB00156,HMDB00744	177.996	193.251	216.046	255.02	202.7	209.663	275.834	289.05	276.31	195.764	19.1488	222.461	28.4114	280.398	7.49656	1.13637	0.25769		1.43232	0.0089888	**	1.26044	0.063256
A_0060	2-Oxoglutaric acid	2-OG	C00026	HMDB00208	472.658	398.145	503.241	499.155	432.291	247.307	357.277	343.424	357.33	458.015	54.0564	392.918	130.459	352.677	8.01339	0.857871	0.48955		0.770012	0.074663		0.897585	0.64683
A_0061	Fumaric acid	Fumaric acid	C00122	HMDB00134	17.8502	N.D.	1.4929	12.9689	9.18454	25.0887	27.4297	33.4113	16.6961	9.67157	11.5664	15.7474	8.30815	25.8457	8.46946	1.62821	0.59694		2.67234	0.25051		1.64127	0.21445
A_0062	Citric acid	Citric acid	C00158	HMDB00094	309.183	274.28	344.634	180.439	184.249	136.875	169.228	187.662	187.954	309.365	35.1772	167.188	26.3205	181.614	10.7279	0.540422	0.0062313	**	0.587055	0.017468	*	1.08629	0.45181
A_0063	cis-Aconitic acid	cis-Aconitic acid	C00417	HMDB00072	3.61208	3.45776	4.62984	1.36956	1.8844	1.33721	1.68559	1.39743	1.30781	3.89989	0.636845	1.53039	0.307009	1.46361	0.197394	0.392419	0.011358	*	0.375294	0.01537	*	0.95636	0.76972
A_0064	Isocitric acid	Isocitric acid	C00311	HMDB00193	N.D.	N.D.	N.D.	N.D.	N.D.	N.D.	N.D.	N.D.	N.D.	N.A.	N.A.	N.A.	N.A.	N.A.	N.A.	N.A.	N.A.		N.A.	N.A.		N.A.	N.A.
C_0001	Urea	Urea	C00086	HMDB00294	N.D.	N.D.	N.D.	N.D.	N.D.	N.D.	N.D.	N.D.	N.D.	N.A.	N.A.	N.A.	N.A.	N.A.	N.A.	N.A.	N.A.		N.A.	N.A.		N.A.	N.A.
C_0002	Gly	Gly	C00037	HMDB00123	24211.2	22653.2	24713.2	33245.3	31558.9	32054	24936.5	24898.6	25413.3	23859.2	1074.12	32286.1	866.795	25082.8	286.856	1.35319	0.0005668	***	1.05128	0.18083		0.776892	0.0023277	**
C_0003	Putrescine	Putrescine	C00134	HMDB01414	6.37877	4.31859	3.77615	19.2209	21.3119	19.3545	7.53242	8.0932	5.66663	4.8245	1.37309	19.9624	1.17056	7.09742	1.27042	4.13772	0.00015273	***	1.47112	0.10354		0.355539	0.00021675	***
C_0004	β-Ala	b-Ala	C00099	HMDB00056	1704.16	1715.45	1801.74	1490.55	1489.27	1406.3	1854.47	1815.12	1867.5	1740.45	53.3816	1462.04	48.2753	1845.69	27.2672	0.840036	0.0026757	**	1.06047	0.056377		1.26241	0.00097363	***
C_0005	Sarcosine	Sarcosine	C00213	HMDB00271	N.D.	N.D.	N.D.	N.D.	N.D.	N.D.	N.D.	N.D.	N.D.	N.A.	N.A.	N.A.	N.A.	N.A.	N.A.	N.A.	N.A.		N.A.	N.A.		N.A.	N.A.
C_0006	Ala	Ala	C00041,C00133,C01401	HMDB00161,HMDB01310	14908.7	13826.4	15147.6	15646.5	15205.2	14643.4	17230.6	16946.3	17438	14627.5	704.04	15165	502.791	17205	246.883	1.03675	0.34834		1.1762	0.015633	*	1.13452	0.0087985	**
C_0007	γ-Aminobutyric acid	g-Aminobutyric acid	C00334	HMDB00112	19.2341	15.0657	18.7357	21.4257	23.1246	19.575	15.74	16.1686	16.0928	17.6785	2.27641	21.3751	1.77537	16.0005	0.228717	1.2091	0.094836		0.905081	0.32959		0.748558	0.0327	*
C_0008	N,N-Dimethylglycine	DMG	C01026	HMDB00092	N.D.	N.D.	N.D.	N.D.	N.D.	N.D.	N.D.	N.D.	N.D.	N.A.	N.A.	N.A.	N.A.	N.A.	N.A.	N.A.	N.A.		N.A.	N.A.		N.A.	N.A.
C_0009	Choline	Choline	C00114	HMDB00097	366.8	462.873	459.235	2368.06	2447.73	2694.29	605.221	603.928	666.453	429.636	54.4478	2503.36	170.083	625.201	35.7312	5.8267	0.00097223	***	1.45519	0.0096489	**	0.249745	0.0019108	**
C_0010	Ser	Ser	C00065,C00716,C00740	HMDB00187,HMDB03406	8895.09	8282.87	8947.96	3915.25	4198.87	3988.51	9033.8	9222.89	9199.52	8708.64	369.674	4034.21	147.227	9152.07	103.087	0.463242	0.00058908	***	1.05092	0.16599		2.26861	3.3358e-06	***
C_0011	Carnosine	Carnosine	C00386	HMDB00033	228.475	194.962	231.221	187.449	199.365	179.387	194.253	201.07	196.936	218.219	20.1879	188.733	10.0507	197.419	3.43444	0.864879	0.11045		0.904684	0.21369		1.04602	0.27
C_0012	Creatinine	Creatinine	C00791	HMDB00562	1.47237	1.98148	1.5317	0.269357	2.05043	0.890664	1.88297	1.4911	1.76469	1.66185	0.278394	1.07015	0.904001	1.71292	0.200997	0.643951	0.37618		1.03073	0.81061		1.60063	0.3428
C_0013	Pro	Pro	C00148,C00763,C16435	HMDB00162,HMDB03411	10550.8	10158.4	10841.9	14111.8	13498.7	13912.9	12190.1	11717	12653.9	10517.1	342.991	13841.1	312.766	12187	468.458	1.31606	0.00025508	***	1.15879	0.0094973	**	0.880494	0.010088	*
C_0014	Val	Val	C00183,C06417,C16436	HMDB00883	3381.93	2935.48	2976.7	3612.22	3574.41	3704.6	3505.31	3208.42	3200.81	3098.04	246.724	3630.41	66.9726	3304.84	173.647	1.17184	0.056098		1.06675	0.30768		0.910322	0.068246
C_0015	Betaine	Betaine	C00719	HMDB00043	N.D.	N.D.	N.D.	N.D.	N.D.	N.D.	N.D.	N.D.	N.D.	N.A.	N.A.	N.A.	N.A.	N.A.	N.A.	N.A.	N.A.		N.A.	N.A.		N.A.	N.A.
C_0016	Homoserine	Homoserine	C00263	HMDB00719	N.D.	8.10856	6.83069	N.D.	N.D.	N.D.	7.90721	4.79597	5.01651	7.46962	0.903589	N.A.	N.A.	5.90656	1.73612	<1	N.A.		0.790744	0.28073		1<	N.A.
C_0017	Thr	Thr	C00188,C00820	HMDB00167	23861.8	21540.1	23421.6	21441.2	20761.6	19472.4	24623.6	24115	23681.7	22941.2	1233.2	20558.4	999.991	24140.1	471.444	0.896134	0.06265		1.05226	0.22843		1.17422	0.012848	*
C_0018	Betaine aldehyde	BTL	C00576	HMDB01252	N.D.	N.D.	N.D.	N.D.	N.D.	N.D.	N.D.	N.D.	N.D.	N.A.	N.A.	N.A.	N.A.	N.A.	N.A.	N.A.	N.A.		N.A.	N.A.		N.A.	N.A.
C_0019	Cys	Cys	C00097,C00736,C00793	HMDB00574,HMDB03417	19.6805	11.2541	17.321	23.1948	52.9227	19.7906	8.66875	7.68201	9.72276	16.0852	4.34701	31.9694	18.2258	8.69117	1.02056	1.9875	0.26755		0.540321	0.091449		0.271859	0.15704
C_0020	Hydroxyproline	Hydroxyproline	C01015,C01157	HMDB06055,HMDB00725	47.2603	45.4558	45.2434	56.8026	49.0045	57.1032	55.6888	54.5726	52.3108	45.9865	1.10828	54.3034	4.59148	54.1907	1.72106	1.18086	0.080953		1.1784	0.0039755	**	0.997925	0.97115
C_0021	Creatine	Creatine	C00300	HMDB00064	2070.91	2004.32	2019.2	2073.69	2035.49	1960.68	2026.69	2001.79	2016.4	2031.47	34.9516	2023.29	57.485	2014.96	12.5116	0.995969	0.84539		0.99187	0.50704		0.995884	0.82741
C_0022	Ile	Ile	C00407,C06418,C16434	HMDB00172	2593.07	2101.03	2151.55	2568.73	2482.17	2581.04	2467.6	2268.54	2275.84	2281.88	270.676	2543.98	53.8819	2337.32	112.881	1.11486	0.23259		1.0243	0.76726		0.918766	0.068064
C_0023	Leu	Leu	C00123,C01570,C16439	HMDB00687	2840.48	2503.73	2575.76	3044.21	2967	3166.64	2912.43	2794.54	2816.7	2639.99	177.321	3059.28	100.67	2841.22	62.652	1.15882	0.034593	*	1.07622	0.17935		0.928721	0.042841	*
C_0024	Asn	Asn	C00152,C01905,C16438	HMDB00168	704.916	781.588	893.57	1385.84	1374.87	1406.24	1022.15	1072.05	1105.17	793.358	94.876	1388.98	15.9233	1066.46	41.7928	1.75076	0.0070763	**	1.34423	0.02381	*	0.767796	0.0022806	**
C_0025	Ornithine	Ornithine	C00077,C00515,C01602	HMDB00214,HMDB03374	156.757	163.255	164.743	181.38	182.3	197.3	235.682	220.907	228.035	161.585	4.24697	186.994	8.93792	228.208	7.38894	1.15724	0.023381	*	1.41231	0.00063026	***	1.22041	0.0039584	**
C_0026	Asp	Asp	C00049,C00402,C16433	HMDB00191,HMDB06483	18105.6	18247.6	20039	12640	12564.7	13674.3	24684.3	24576.4	25003	18797.4	1077.61	12959.7	620.021	24754.5	221.802	0.689439	0.0030778	**	1.31691	0.008561	**	1.91012	0.00026512	***
C_0027	Homocysteine	Homocysteine	C00155,C05330	HMDB00742	N.D.	N.D.	N.D.	N.D.	N.D.	N.D.	N.D.	N.D.	N.D.	N.A.	N.A.	N.A.	N.A.	N.A.	N.A.	N.A.	N.A.		N.A.	N.A.		N.A.	N.A.
C_0028	Adenine	Adenine	C00147	HMDB00034	N.D.	N.D.	N.D.	N.D.	N.D.	N.D.	N.D.	N.D.	N.D.	N.A.	N.A.	N.A.	N.A.	N.A.	N.A.	N.A.	N.A.		N.A.	N.A.		N.A.	N.A.
C_0029	Hypoxanthine	Hypoxanthine	C00262	HMDB00157	N.D.	N.D.	N.D.	N.D.	N.D.	N.D.	N.D.	N.D.	N.D.	N.A.	N.A.	N.A.	N.A.	N.A.	N.A.	N.A.	N.A.		N.A.	N.A.		N.A.	N.A.
C_0030	Spermidine	Spermidine	C00315	HMDB01257	33.7697	33.4019	31.1066	28.783	28.4977	26.2013	29.5569	27.23	27.7395	32.7594	1.44311	27.8274	1.41538	28.1755	1.22322	0.849447	0.013422	*	0.860073	0.014514	*	1.01251	0.7637
C_0031	Gln	Gln	C00064,C00303,C00819	HMDB00641,HMDB03423	53026.8	47929	52596.2	43352.4	42968.2	39290.8	48560.5	48559.2	47815	51184	2827.13	41870.5	2242.31	48311.6	430.015	0.818039	0.012415	*	0.943881	0.21846		1.15383	0.034152	*
C_0032	Lys	Lys	C00047,C00739,C16440	HMDB00182,HMDB03405	2620.43	2782.02	2855.19	2630.55	2791.05	2603.5	2854.01	2748.31	2821.83	2752.55	120.123	2675.03	101.379	2808.05	54.1782	0.971838	0.44242		1.02016	0.52228		1.04973	0.13706
C_0033	Glu	Glu	C00025,C00217,C00302	HMDB00148,HMDB03339	38102.6	34036.5	36290.3	35607.3	34696.3	29718.2	28339.1	27136.4	25130.5	36143.1	2037.07	33340.6	3169.99	26868.7	1621	0.92246	0.2781		0.743396	0.0041126	**	0.805884	0.05182
C_0034	Met	Met	C00073,C00855,C01733	HMDB00696	1099.03	954.674	877.876	887.013	940.387	1075.31	1158.12	996.021	1017.55	977.194	112.285	967.571	97.0486	1057.23	88.0328	0.990152	0.9161		1.0819	0.38918		1.09266	0.30211
C_0035	Guanine	Guanine	C00242	HMDB00132	N.D.	N.D.	N.D.	N.D.	N.D.	N.D.	N.D.	N.D.	N.D.	N.A.	N.A.	N.A.	N.A.	N.A.	N.A.	N.A.	N.A.		N.A.	N.A.		N.A.	N.A.
C_0036	His	His	C00135,C00768,C06419	HMDB00177	1484.08	1384.09	1423.01	1581.49	1545.85	1637.64	1637.45	1550.29	1631.98	1430.39	50.3984	1588.32	46.2751	1606.57	48.8186	1.11041	0.016389	*	1.12317	0.012194	*	1.01149	0.66293
C_0037	Carnitine	Carnitine	C00318,C00487,C15025	HMDB00062	N.D.	N.D.	N.D.	N.D.	N.D.	N.D.	N.D.	N.D.	N.D.	N.A.	N.A.	N.A.	N.A.	N.A.	N.A.	N.A.	N.A.		N.A.	N.A.		N.A.	N.A.
C_0038	Phe	Phe	C00079,C02057,C02265	HMDB00159	2359.48	2082.85	2168.93	2732.46	2667.12	2804.8	2544.81	2455.18	2549.78	2203.75	141.567	2734.79	68.8721	2516.59	53.2399	1.24097	0.01101	*	1.14196	0.048103	*	0.920213	0.013997	*
C_0039	Arg	Arg	C00062,C00792	HMDB00517,HMDB03416	1301.25	1367.62	1460.68	1541.42	1624.71	1551.23	1499.24	1448.5	1527.86	1376.52	80.0871	1572.45	45.5158	1491.87	40.1912	1.14234	0.031578	*	1.0838	0.11363		0.94875	0.084065
C_0040	Citrulline	Citrulline	C00327	HMDB00904	29.9279	27.9396	30.1563	22.8729	21.5105	21.8732	32.0214	28.0868	29.4405	29.3413	1.21921	22.0855	0.7056	29.8496	1.99898	0.752713	0.0022808	**	1.01732	0.72975		1.35154	0.013522	*
C_0041	Tyr	Tyr	C00082,C01536,C06420	HMDB00158	2977.62	2629.75	2668.16	3012.62	2870.36	3109.54	3033.24	2904.81	2995.56	2758.51	190.726	2997.51	120.302	2977.87	66.0146	1.08664	0.15344		1.07952	0.17561		0.993449	0.81974
C_0042	S-Adenosylhomocysteine	SAH	C00021	HMDB00939	N.D.	8.43664	8.33864	9.80952	12.7438	10.0368	8.23664	N.D.	10.036	8.38764	0.0692962	10.8634	1.63242	9.13632	1.27234	1.29516	0.11911		1.08926	0.55795		0.841021	0.2845
C_0043	Spermine	Spermine	C00750	HMDB01256	52.0395	52.2757	46.3078	47.0207	42.3174	41.5557	44.8307	43.3885	42.4006	50.2077	3.37945	43.6313	2.95991	43.5399	1.22211	0.869015	0.065351		0.867197	0.062353		0.997907	0.96408
C_0044	Trp	Trp	C00078,C00525,C00806	HMDB00929	662.053	601.242	605.091	741.46	736.496	763.928	736.36	698.991	732.834	622.795	34.0527	747.294	14.6172	722.728	20.6325	1.1999	0.013278	*	1.16046	0.018508	*	0.967127	0.17551
C_0045	Cystathionine	Cystathionine	C00542,C02291	HMDB00099	N.D.	N.D.	N.D.	N.D.	N.D.	N.D.	N.D.	N.D.	N.D.	N.A.	N.A.	N.A.	N.A.	N.A.	N.A.	N.A.	N.A.		N.A.	N.A.		N.A.	N.A.
C_0046	Adenosine	Adenosine	C00212	HMDB00050	8.23375	9.40051	7.67423	10.4134	9.40899	9.89312	8.14144	9.4405	9.4442	8.43617	0.880761	9.90517	0.502319	9.00871	0.75108	1.17413	0.082309		1.06787	0.44101		0.909496	0.1712
C_0047	Inosine	Inosine	C00294	HMDB00195	N.D.	N.D.	N.D.	N.D.	N.D.	N.D.	N.D.	N.D.	N.D.	N.A.	N.A.	N.A.	N.A.	N.A.	N.A.	N.A.	N.A.		N.A.	N.A.		N.A.	N.A.
C_0048	Guanosine	Guanosine	C00387	HMDB00133	10.0665	10.2291	10.8372	11.1197	10.9066	11.074	11.0683	12.0567	11.4568	10.3776	0.406232	11.0334	0.112231	11.5273	0.497964	1.0632	0.098518		1.11078	0.038254	*	1.04476	0.22423
C_0049	Argininosuccinic acid	ArgSuccinate	C03406	HMDB00052	20.6679	23.0079	21.5181	28.8258	31.9981	30.4276	31.8252	27.4738	30.5036	21.7313	1.18444	30.4172	1.58619	29.9342	2.2309	1.39969	0.002184	**	1.37747	0.010679	*	0.984121	0.7767
C_0050	Glutathione (GSSG)	GSSG	C00127	HMDB03337	5362.29	4446.53	5888.17	6501.56	5627	6604.74	6091.14	5571.2	5625.03	5232.33	729.554	6244.43	537.199	5762.46	285.919	1.19343	0.13135		1.10132	0.33739		0.922815	0.26236
C_0051	Glutathione (GSH)	GSH	C00051	HMDB00125	4316.6	5479.76	3863.91	3323.14	5632.86	1919.19	1200.27	2196.05	2036.05	4553.42	833.552	3625.06	1875.15	1810.79	534.74	0.796119	0.49495		0.397677	0.012806	*	0.49952	0.23098
C_0052	S-Adenosylmethionine	SAM	C00019	HMDB01185	105.583	98.1537	93.1284	92.1887	86.4202	84.3284	89.3032	90.4252	90.8461	98.9549	6.26565	87.6457	4.07093	90.1915	0.797545	0.885714	0.06863		0.91144	0.13423		1.02905	0.39234
-	Adenylate Energy Charge	No Label	No ID	No ID	0.968257	0.961634	0.964499	0.948039	0.945899	0.941459	0.963999	0.961191	0.960057	0.964797	0.00332116	0.945133	0.00335642	0.961749	0.00202898	0.979619	0.0019596	**	0.996841	0.26012		1.01758	0.0037986	**
-	Total Adenylate	No Label	No ID	No ID	11263.4	10613.1	11416.9	11216.7	11319.2	10847.1	10693.9	10695.6	11004.3	11097.8	426.722	11127.6	248.315	10797.9	178.737	1.00269	0.92286		0.972978	0.35197		0.970371	0.14254
-	Guanylate Energy Charge	No Label	No ID	No ID	0.968551	0.963342	0.967766	0.947792	0.945872	0.936455	0.964557	0.960493	0.963261	0.966553	0.00280828	0.943373	0.00606729	0.96277	0.00207569	0.976018	0.011018	*	0.996086	0.14		1.02056	0.021797	*
-	Total Guanylate	No Label	No ID	No ID	1844.51	1679.03	1838.73	2038.08	1937.51	1871.92	1747.34	1752.69	1794.65	1787.42	93.9188	1949.17	83.6878	1764.9	25.9108	1.09049	0.090792		0.987397	0.72295		0.90546	0.051858
-	GSH/GSSG	No Label	No ID	No ID	0.804992	1.23237	0.656215	0.51113	1.00104	0.290578	0.197053	0.394179	0.361962	0.897858	0.299092	0.600917	0.363643	0.317731	0.105745	0.669278	0.33818		0.353877	0.065064		0.528744	0.30844
-	Total Glutathione	No Label	No ID	No ID	15041.2	14372.8	15640.3	16326.3	16886.9	15128.7	13382.6	13338.4	13286.1	15018.1	634.031	16113.9	898.113	13335.7	48.2806	1.07297	0.1673		0.887976	0.043508	*	0.827589	0.032794	*
-	NADPH/NADP+	No Label	No ID	No ID	1.14727	0.685491	0.705436	0.740714	0.608183	0.738627	1.01143	0.766863	0.80066	0.846067	0.261043	0.695841	0.0759217	0.859653	0.132529	0.822442	0.42679		1.01606	0.94105		1.23542	0.15483
-	NADH/NAD+	No Label	No ID	No ID	0.0373646	0.0358216	0.038893	0.0435931	0.0436363	0.0422606	0.0323878	0.033392	0.0335438	0.0373597	0.00153572	0.0431633	0.000782118	0.0331079	0.000628231	1.15534	0.010303	*	0.886192	0.02743	*	0.767037	8.8904e-05	***
-	Lactate/Pyruvate	No Label	No ID	No ID	2.98563	3.53205	1.96196	7.01532	5.66873	12.3135	2.21131	2.03385	1.93357	2.82655	0.797045	8.33253	3.51279	2.05957	0.140647	2.94795	0.10659		0.728654	0.23515		0.247173	0.09032
-	Glycerol 3-phosphate/DHAP	No Label	No ID	No ID	16.0668	14.1605	24.9061	1060.59	1887.54	860.834	25.308	517.206	33.5834	18.3778	5.73344	1269.65	544.344	192.033	281.639	69.0862	0.057665		10.4492	0.39737		0.151248	0.055649
-	Total Amino Acids	No Label	No ID	No ID	213707	196809	212672	203721	199080	191179	212978	209325	209021	207729	9471.05	197993	6341.31	210441	2202.11	0.953131	0.22302		1.01306	0.67261		1.06287	0.063769
-	Total Essential Amino Acids	No Label	No ID	No ID	40902.4	36885.2	39055.7	39239.3	38466	37809.8	42439.7	40835.3	40729	38947.8	2010.77	38505.1	715.521	41334.7	958.445	0.988633	0.74755		1.06129	0.16481		1.07349	0.017413	*
-	Total Non-essential Amino Acids	No Label	No ID	No ID	172804	159924	173616	164482	160614	153369	170538	168490	168292	168781	7681.37	159488	5641.24	169106	1243.83	0.944939	0.17286		1.00193	0.94861		1.06031	0.091768
-	Total Glucogenic Amino Acids	No Label	No ID	No ID	208246	191524	207241	198046	193322	185409	207211	203782	203382	202337	9377.9	192259	6385.48	204792	2104.91	0.950193	0.20806		1.01213	0.69788		1.06519	0.064712
-	Total Ketogenic Amino Acids	No Label	No ID	No ID	37914.9	34240.7	36446.3	36171.2	35275.8	34501.8	39172.1	37985.4	37874.3	36200.6	1849.41	35316.3	835.411	38343.9	719.351	0.97557	0.50908		1.0592	0.17246		1.08573	0.0094179	**
-	Total BCAA	No Label	No ID	No ID	8815.48	7540.24	7704.01	9225.17	9023.58	9452.28	8885.33	8271.49	8293.35	8019.91	693.831	9233.68	214.474	8483.39	348.263	1.15134	0.082854		1.05779	0.37837		0.918745	0.043507	*
-	Total Aromatic Amino Acids	No Label	No ID	No ID	5999.16	5313.83	5442.18	6486.54	6273.98	6678.27	6314.41	6058.99	6278.18	5585.06	364.317	6479.6	202.235	6217.19	138.201	1.16017	0.031555	*	1.11318	0.08062		0.959503	0.14649
-	Fischer's Ratio	No Label	No ID	No ID	1.46945	1.41898	1.41561	1.4222	1.43826	1.41538	1.40715	1.36516	1.32098	1.43468	0.0301594	1.42528	0.0117448	1.36443	0.0430907	0.993445	0.65438		0.951033	0.089454		0.957308	0.12591
-	Total Glu-related Amino Acids	No Label	No ID	No ID	104466	94875.6	102612	96194.4	94333.8	86110.7	92226.4	90411.4	88759.3	100651	5086.85	92213	5365.94	90465.7	1734.22	0.916165	0.11946		0.898805	0.061495		0.981052	0.63693
-	Total Pyr-related Amino Acids	No Label	No ID	No ID	72558.5	66915	72852.8	75012.9	72514	70942	76569.5	75889.4	76475.2	70775.4	3346.43	72823	2052.94	76311.4	368.432	1.02893	0.42708		1.07822	0.10155		1.0479	0.094287
-	Total Acetyl CoA-related Amino Acids	No Label	No ID	No ID	8716.03	7988.03	8187.59	8984.95	8976.72	9115.11	8970.39	8510.38	8647.2	8297.22	376.178	9025.59	77.6306	8709.32	236.216	1.08779	0.073003		1.04967	0.19655		0.964959	0.13573
-	Total Fumarate-related Amino Acids	No Label	No ID	No ID	5337.1	4712.59	4837.09	5745.08	5537.48	5914.34	5578.05	5360	5545.35	4962.26	330.537	5732.3	188.755	5494.46	117.594	1.15518	0.035918	*	1.10725	0.094963		0.958509	0.15137
-	Total Succinyl CoA-related Amino Acids	No Label	No ID	No ID	7074.03	5991.18	6006.12	7067.97	6996.97	7360.95	7131.02	6472.97	6494.2	6357.11	620.917	7141.96	192.942	6699.4	373.949	1.12346	0.15086		1.05384	0.46858		0.938033	0.16622
-	Total Oxaloacetate-related Amino Acids	No Label	No ID	No ID	18810.6	19029.2	20932.6	14025.8	13939.6	15080.5	25706.4	25648.4	26108.1	19590.8	1167.19	14348.7	635.292	25821	250.351	0.732419	0.0058366	**	1.31802	0.0090568	**	1.79954	0.00023896	***
-	Malate/Asp	No Label	No ID	No ID	0.00983098	0.0105905	0.0107812	0.0201757	0.0161324	0.0153326	0.0111745	0.0117613	0.0110511	0.0104009	0.000502711	0.0172136	0.00259623	0.011329	0.000379458	1.65501	0.04085	*	1.08923	0.067769		0.658141	0.056391
-	Citrulline/Ornithine	No Label	No ID	No ID	0.190919	0.171141	0.18305	0.126105	0.117995	0.110862	0.135867	0.127143	0.129105	0.181703	0.00995751	0.118321	0.00762658	0.130705	0.00457691	0.651176	0.0012576	**	0.719333	0.0050506	**	1.10467	0.08765
-	Glu/2-Oxoglutarate	No Label	No ID	No ID	80.6136	85.4875	72.1132	71.3352	80.2614	120.167	79.3197	79.0171	70.3284	79.4048	6.76864	90.5879	26.0023	76.2218	5.10602	1.14084	0.53797		0.959914	0.5535		0.841412	0.4407
-	G6P/R5P	No Label	No ID	No ID	4.87441	6.36376	9.52725	3.86349	4.81458	5.57631	11.624	12.6419	17.6525	6.92181	2.37609	4.75146	0.858152	13.9728	3.22712	0.686448	0.25015		2.01866	0.042587	*	2.94074	0.031494	*
-	SAM/SAH	No Label	No ID	No ID	N.A.	11.6342	11.1683	9.39788	6.78138	8.40188	10.8422	N.A.	9.05201	11.4013	0.329448	8.19371	1.32061	9.9471	1.26585	0.718667	0.042967	*	0.872456	0.33873		1.21399	0.25599
-	Putrescine/Spermidine	No Label	No ID	No ID	0.188891	0.129292	0.121394	0.667787	0.747844	0.738683	0.254844	0.297217	0.204281	0.146525	0.0369012	0.718105	0.0438166	0.252114	0.0465282	4.90089	8.0428e-05	***	1.72062	0.03952	*	0.351082	0.0002312	***
IDs consist of the initials of the measurement mode followed by a sequential number, where C represents the cation mode and A represents the anion mode.
N.D.: Not detected. Indicates that the target was analyzed but was below the detection limit.
N.A.: Not Available. Indicates that there was insufficient data for calculation.
¶ The ratio of the mean detection values between two groups is calculated with the latter as the denominator.
|| Indicates the p-value of Welch's t-test and its range. (*<0.05, **<0.01, ***<0.001)
Sorting is by ID in ascending order.
